# Supplementary material for: Simple application of adipose-derived stem cell-derived extracellular vesicles coating enhances cytocompatibility and osteoinductivity of titanium implant
Source: Regen Biomater. 2020 Dec 3;8(1):rbaa038. doi: 10.1093/rb/rbaa038 (PMC7947573; doi:10.1093/rb/rbaa038)
Supplement: rbaa038_Supplementary_Data [file rbaa038_supplementary_data.zip]

Archive with 3 entries (3 files):
- suppl_data/Responding letter (2).docx
- suppl_data/Responding letter.docx
- suppl_data/Supplementary Data.docx
